# Supplementary material for: Relationship of micro-RNA, mRNA and eIF Expression in Tamoxifen-Adapted MCF-7 Breast Cancer Cells: Impact of miR-1972 on Gene Expression, Proliferation and Migration
Source: Biomolecules. 2022 Jun 29;12(7):916. doi: 10.3390/biom12070916 (PMC9312698; doi:10.3390/biom12070916)
Supplement: Supplementary file 1 [file biomolecules-12-00916-s001.zip]

Archive with 6 entries (6 files):
- Figure S1.pdf
- Table S1 miRNA results.pdf
- Table S2 miRNA statistic.pdf
- Table S3  Pathway enrichment results.pdf
- Table S4 nCounter Results.pdf
- Table S5 eIF statistics.pdf
